# Supplementary material for: Gold-Nanoparticle-Enhanced Radio-Fluorogenic Hydrogel Sensor for Low Radiation Doses in Clinical Radiotherapy
Source: Polymers (Basel). 2022 Nov 10;14(22):4841. doi: 10.3390/polym14224841 (PMC9694710; doi:10.3390/polym14224841)
Supplement: Supplementary file 1 [file polymers-14-04841-s001.zip]

Archive with 1 entries (1 files):
- polymers-2019310-supplementary.pdf
